# Supplementary material for: Effects of Low Molecular Weight Peptides from Red Shrimp (Solenocera crassicornis) Head on Immune Response in Immunosuppressed Mice
Source: Int J Mol Sci. 2023 Jun 18;24(12):10297. doi: 10.3390/ijms241210297 (PMC10299419; doi:10.3390/ijms241210297)
Supplement: Supplementary file 1 [file ijms-24-10297-s001.zip]

Archive with 1 entries (1 files):
- ijms-2434376-supplementary.docx
